# Supplementary material for: Rational Design of an Orthogonal Pair of Bimolecular RNase P Ribozymes through Heterologous Assembly of Their Modular Domains
Source: Biology (Basel). 2019 Aug 31;8(3):65. doi: 10.3390/biology8030065 (PMC6783828; doi:10.3390/biology8030065)
Supplement: Supplementary file 1 [file biology-08-00065-s001.zip]

Archive with 3 entries (2 files):
- rev-Nozawa_2nd_SI.pdf
- __MACOSX/
- __MACOSX/._rev-Nozawa_2nd_SI.pdf
